# Supplementary material for: Association Between Natural Lithium Exposure and Suicide Rate: An Ecological and Biomonitoring Study in Portugal
Source: Nutrients. 2025 Apr 7;17(7):1283. doi: 10.3390/nu17071283 (PMC11990145; doi:10.3390/nu17071283)
Supplement: Supplementary file 1 [file nutrients-17-01283-s001.zip]

Archive with 1 entries (1 files):
- nutrients-3496729-SI.pdf
